# Supplementary material for: Identifying Potential Super-Spreaders and Disease Transmission Hotspots Using White-Tailed Deer Scraping Networks
Source: Animals (Basel). 2023 Mar 26;13(7):1171. doi: 10.3390/ani13071171 (PMC10093032; doi:10.3390/ani13071171)
Supplement: Supplementary file 1 [file animals-13-01171-s001.zip]

Archive with 1 entries (1 files):
- animals-2179214-supplementary.pdf
